# Supplementary material for: Stability of Filled PDMS Pervaporation Membranes in Bio-Ethanol Recovery from a Real Fermentation Broth
Source: Membranes (Basel). 2023 Oct 27;13(11):863. doi: 10.3390/membranes13110863 (PMC10673076; doi:10.3390/membranes13110863)
Supplement: Supplementary file 1 [file membranes-13-00863-s001.zip]

Archive with 1 entries (1 files):
- membranes-2601074-supplementary.pdf
